# Supplementary material for: A zebrafish-based in vivo model of Zika virus infection unveils alterations of the glutamatergic neuronal development and NS4A as a key viral determinant of neuropathogenesis
Source: PLoS Pathog. 2024 Dec 2;20(12):e1012756. doi: 10.1371/journal.ppat.1012756 (PMC11637437; doi:10.1371/journal.ppat.1012756)
Supplement: S1 Table — (XLSX) [file ppat.1012756.s010.xlsx]

## Sheet: RNA-seq Differential Genes Expr
Category	EnsemblID	Gene	Mock (mean)	ZIKV (mean)	Log2(FoldChange)	pvalue
protein_coding	ENSDARG00000069715	foxi2	80.9554	0	-8.77045	3.86217e-06
protein_coding	ENSDARG00000016480	slc17a7a	65.3032	0	-8.46032	2.395e-05
protein_coding	ENSDARG00000055412	mylk4b	57.3576	0	-8.27286	0.000116989
protein_coding	ENSDARG00000005526	igfn1.1	49.0744	0	-8.04838	0.000176682
protein_coding	ENSDARG00000104107	nkx2.4b	47.9778	0	-8.01559	0.000210546
protein_coding	ENSDARG00000069767	nectin1a	46.9664	0	-7.98512	0.00024184
protein_coding	ENSDARG00000098824	cdh22	45.5839	0	-7.94197	0.000291258
protein_coding	ENSDARG00000103789	tmem130	45.2564	0	-7.93189	0.00267516
protein_coding	ENSDARG00000076830	si:dkey-65b12.6	42.7137	0	-7.84857	0.000772068
protein_coding	ENSDARG00000060741	syt17	42.0885	0	-7.82717	0.00060095
protein_coding	ENSDARG00000056617	rpgra	40.2762	0	-7.76308	0.000662112
protein_coding	ENSDARG00000095193	si:dkey-23c22.7	39.4287	0	-7.73232	0.00078684
protein_coding	ENSDARG00000053702	il2rgb	38.5494	0	-7.69972	0.00094084
protein_coding	ENSDARG00000078415	lrrc3	37.8874	0	-7.67483	0.000969783
protein_coding	ENSDARG00000100234	BX511246.1	36.5952	0	-7.62495	0.00111416
protein_coding	ENSDARG00000007398	lrrk1	36.2994	0	-7.61373	0.0064068
protein_coding	ENSDARG00000079302	and2	35.828	0	-7.59488	0.00672826
snoRNA	ENSDARG00000084532	CR339054.1	35.3883	0	-7.57716	0.00384912
protein_coding	ENSDARG00000106522	LRRTM4	34.9904	0	-7.56035	0.00143335
protein_coding	ENSDARG00000011317	adra1ba	34.9219	0	-7.55788	0.00170692
protein_coding	ENSDARG00000057142	zgc:194252	34.4554	0	-7.53816	0.00156604
protein_coding	ENSDARG00000090615	cd59	34.3701	0	-7.53401	0.00213374
unprocessed_pseudogene	ENSDARG00000020735	efcab6	33.9304	0	-7.51541	0.00241944
protein_coding	ENSDARG00000100148	znf1150	33.7031	0	-7.50616	0.00176899
protein_coding,processed_transcript	ENSDARG00000002194	rhd	33.6396	0	-7.50348	0.00177956
protein_coding,retained_intron	ENSDARG00000077139	col6a3	33.063	0	-7.47913	0.00418837
protein_coding	ENSDARG00000035873	fjx1	32.5697	0	-7.45692	0.00211622
protein_coding	ENSDARG00000073781	si:dkey-17e16.9	32.2472	0	-7.44307	0.00338049
lincRNA,processed_transcript	ENSDARG00000096926	BX005392.1	32.135	0	-7.43715	0.00253121
protein_coding	ENSDARG00000102160	si:dkeyp-61b2.1	31.8492	0	-7.42446	0.00242194
processed_transcript	ENSDARG00000097518	BX537110.1	31.7589	0	-7.42009	0.0028688
protein_coding	ENSDARG00000029219	avpr2ab	31.0016	0	-7.38545	0.00287295
protein_coding	ENSDARG00000045299	vmo1b	30.7208	0	-7.37217	0.0032854
protein_coding	ENSDARG00000016483	baiap2l2a	30.43	0	-7.35902	0.00307975
protein_coding	ENSDARG00000037695	pcdh2aa1	30.1809	0	-7.34698	0.00313627
protein_coding,retained_intron	ENSDARG00000088116	gstm.3	30.0906	0	-7.34236	0.00341687
protein_coding	ENSDARG00000027196	si:dkey-16l2.17	30.0221	0	-7.3395	0.00325356
snoRNA	ENSDARG00000084995	CR936321.4	29.9635	0	-7.33635	0.00335452
protein_coding	ENSDARG00000073996	prickle3	29.895	0	-7.33348	0.00340523
protein_coding	ENSDARG00000018726	slco3a1	29.8097	0	-7.32868	0.00399397
protein_coding	ENSDARG00000078052	emilin3a	29.4971	0	-7.31337	0.00503316
protein_coding	ENSDARG00000114063	parm1	29.1209	0	-7.29481	0.00699612
protein_coding	ENSDARG00000056374	noxo1b	28.8033	0	-7.27914	0.00464691
protein_coding	ENSDARG00000037748	slc43a1b	28.1949	0	-7.2492	0.0050172
protein_coding	ENSDARG00000041550	pimr138	27.797	0	-7.22784	0.00541983
protein_coding	ENSDARG00000019503	zgc:103759	27.6015	0	-7.21821	0.00489269
protein_coding,retained_intron	ENSDARG00000043475	TAGAP	26.9127	0	-7.18151	0.00550441
protein_coding,processed_transcript	ENSDARG00000008849	ptprq	26.6636	0	-7.16789	0.00609647
lincRNA,retained_intron	ENSDARG00000100501	CR848025.1	26.0284	0	-7.13366	0.00655186
protein_coding,retained_intron	ENSDARG00000031489	ognb	25.7793	0	-7.11958	0.00664218
protein_coding	ENSDARG00000077244	setd1bb	25.4716	0	-7.10169	0.00904036
protein_coding	ENSDARG00000038862	kcnb2	25.3347	0	-7.09487	0.00801119
snoRNA	ENSDARG00000083699	CT027646.4	25.1858	0	-7.08563	0.00784543
lincRNA	ENSDARG00000117281	FO082779.2	25.1223	0	-7.08204	0.00776838
protein_coding	ENSDARG00000036382	ponzr6	24.8632	0	-7.06777	0.00864119
protein_coding,retained_intron	ENSDARG00000003475	sult1st5	24.8682	0	-7.06761	0.00779426
protein_coding	ENSDARG00000015531	slc4a8	24.8047	0	-7.06398	0.00787675
protein_coding	ENSDARG00000079484	kcnt1	24.4921	0	-7.04551	0.00840921
protein_coding	ENSDARG00000078550	zgc:194839	24.4236	0	-7.04199	0.00913389
protein_coding	ENSDARG00000073789	zmp:0000000735	24.4236	0	-7.04199	0.00913389
protein_coding	ENSDARG00000070110	opn5	24.3283	0	-7.03643	0.00978422
protein_coding	ENSDARG00000059507	si:dkey-163m14.2	24.2747	0	-7.0324	0.0094726
retained_intron,protein_coding	ENSDARG00000074772	ccl44	24.238	0	-7.03071	0.00874137
snoRNA	ENSDARG00000111557	SNORD15	24.1794	0	-7.02681	0.00926657
protein_coding	ENSDARG00000058475	ern2	24.0792	0	-7.02138	0.0092339
protein_coding	ENSDARG00000102557	ftr87	23.7348	0	-7.00046	0.00957155
protein_coding	ENSDARG00000044047	slc18b1	42.9142	0.49097	-6.41815	0.00293571
protein_coding	ENSDARG00000059472	arhgap31	39.4823	0.49097	-6.29852	0.00453591
protein_coding	ENSDARG00000057575	pnp4a	35.9967	0.517177	-6.14857	0.00654295
protein_coding	ENSDARG00000020957	pth1ra	34.514	0.517177	-6.08767	0.008523
protein_coding	ENSDARG00000102581	si:dkeyp-44b5.5	32.7603	0.517177	-6.01182	0.00969265
protein_coding	ENSDARG00000063215	lrrc3b	32.7603	0.517177	-6.01182	0.00969265
nonsense_mediated_decay,protein_coding	ENSDARG00000053104	fam102ba	43.1951	1.03435	-5.40061	0.00492744
protein_coding,retained_intron	ENSDARG00000056950	epyc	37.1936	1.00815	-5.20553	0.00697202
protein_coding	ENSDARG00000007465	tdrd1	78.9844	2.50726	-4.97453	0.000220749
protein_coding	ENSDARG00000088100	KCNIP4	49.6312	1.96388	-4.64917	0.00922252
protein_coding	ENSDARG00000088861	znf1021	133.064	7.41696	-4.15893	0.000102877
protein_coding	ENSDARG00000069951	eef1a1l2	67.7556	4.62838	-3.87776	0.00550953
protein_coding	ENSDARG00000029894	slc2a15a	121.991	11.7833	-3.36847	0.00973517
protein_coding	ENSDARG00000098566	si:ch73-233f7.4	110.611	11.3447	-3.28114	0.00418188
protein_coding	ENSDARG00000045383	gpr22b	108.711	16.4641	-2.72143	0.00542334
protein_coding	ENSDARG00000114226	CABZ01102109.1	197.028	39.5081	-2.32005	0.00597683
protein_coding	ENSDARG00000025728	grin1b	283.494	64.9407	-2.12716	0.000508473
protein_coding	ENSDARG00000092934	si:dkey-32e6.3	177.563	40.8885	-2.11732	0.00537842
protein_coding	ENSDARG00000057025	chrna2b	243.821	58.0077	-2.07187	0.000946961
protein_coding	ENSDARG00000018418	pth1rb	207.712	61.621	-1.75251	0.00778235
protein_coding	ENSDARG00000088181	mpped1	200.011	62.1189	-1.68726	0.00994904
protein_coding	ENSDARG00000102878	mapre3b	396.907	144.079	-1.46164	0.00177894
protein_coding	ENSDARG00000073765	gna13a	500.547	187.737	-1.41438	0.000866563
protein_coding	ENSDARG00000098871	gga3b	912.354	412.746	-1.14465	0.000571451
protein_coding	ENSDARG00000101131	pbx1b	524.469	259.165	-1.01703	0.0094112
protein_coding	ENSDARG00000100166	si:dkeyp-9d4.3	791.264	433.58	-0.86753	0.00912526
protein_coding	ENSDARG00000022045	map1ab	1326.45	741.779	-0.838575	0.000995485
protein_coding,retained_intron,processed_transcript	ENSDARG00000056691	cpeb4a	959.947	551.318	-0.800131	0.00580057
protein_coding	ENSDARG00000109715	sncgb	1430.97	836.007	-0.77545	0.00336584
protein_coding	ENSDARG00000104687	slc16a9b	1179.3	1921.19	0.704288	0.00179393
Mt_rRNA	ENSDARG00000082753	NC_002333.17	2019.16	3298.65	0.70816	0.00650962
processed_transcript,protein_coding	ENSDARG00000035859	angptl4	15735.2	25923.5	0.720264	5.01116e-09
protein_coding	ENSDARG00000031683	fosab	27842.3	46234.4	0.731686	8.2679e-07
protein_coding	ENSDARG00000074667	akt1s1	1985.44	3319.96	0.741846	0.000353034
protein_coding,retained_intron	ENSDARG00000007693	nfkbiab	1208.23	2030.66	0.748747	0.00292556
protein_coding,retained_intron	ENSDARG00000003820	nr1d2a	626.937	1059.53	0.7573	0.00775979
protein_coding	ENSDARG00000007241	mycb	1686.8	2893.31	0.778364	0.00128526
protein_coding,processed_transcript	ENSDARG00000043531	jun	3839.52	6628.41	0.787788	1.91491e-07
protein_coding	ENSDARG00000115988	AL935186.10	1122.53	1971.61	0.812809	0.00055083
protein_coding	ENSDARG00000013561	pgm1	587.415	1036.37	0.819148	0.00793505
protein_coding	ENSDARG00000074378	junba	3350.09	5931.06	0.824155	4.46062e-05
protein_coding,processed_transcript	ENSDARG00000001953	pfkfb3	739.51	1310.8	0.826002	0.00148828
protein_coding	ENSDARG00000088247	si:ch1073-303k11.2	528.769	944.032	0.836191	0.00454725
protein_coding	ENSDARG00000036700	si:ch211-114n24.6	3391.86	6079.69	0.841993	4.04714e-08
protein_coding,processed_transcript,retained_intron	ENSDARG00000025522	sgk1	525.198	955.031	0.862793	0.00505524
protein_coding	ENSDARG00000044485	sall4	3419.74	6290.94	0.879492	0.000162726
protein_coding	ENSDARG00000040352	crot	475.022	887.475	0.902022	0.00392154
retained_intron,protein_coding	ENSDARG00000010658	insig1	2093.15	3913.36	0.902897	2.28879e-05
protein_coding	ENSDARG00000029072	klf6a	2390.8	4473.95	0.904264	8.93859e-06
protein_coding	ENSDARG00000100398	pax7a	615.714	1159.05	0.912838	0.000996148
protein_coding	ENSDARG00000104367	casp20	384.215	748.763	0.962796	0.0037444
protein_coding,processed_transcript	ENSDARG00000086471	pkig	333.287	655.251	0.975288	0.00798104
protein_coding,processed_transcript,retained_intron	ENSDARG00000010572	slc25a25a	1396.24	2825.39	1.01701	5.22043e-06
protein_coding	ENSDARG00000098108	dusp2	366.264	743.18	1.02096	0.00196152
protein_coding	ENSDARG00000040971	zgc:92606	577.79	1183.61	1.03479	0.000148059
protein_coding	ENSDARG00000053864	elmsan1b	791.603	1622.06	1.0352	6.11101e-05
protein_coding	ENSDARG00000088820	zgc:174288	367.18	765.651	1.0602	0.00352609
protein_coding	ENSDARG00000071082	p4ha1b	681.836	1460.94	1.09985	0.000309973
protein_coding	ENSDARG00000026611	socs3b	447.659	964.898	1.10821	0.000338582
protein_coding	ENSDARG00000114451	mmp13a	211.229	463.753	1.13445	0.00705875
protein_coding,retained_intron	ENSDARG00000020133	jdp2b	898.136	2048.28	1.1897	3.28399e-06
protein_coding	ENSDARG00000015576	itprip	236.623	542.545	1.19678	0.00330818
protein_coding	ENSDARG00000028213	ttn.2	231.146	530.708	1.19872	0.00732544
retained_intron,protein_coding	ENSDARG00000077176	zgc:174888	218.21	507.263	1.2167	0.00463998
protein_coding	ENSDARG00000023217	crema	311.177	730.576	1.23197	0.00212879
protein_coding	ENSDARG00000070864	bcl6aa	298.704	714.374	1.25828	0.000432887
protein_coding,retained_intron	ENSDARG00000059001	pim2	841.196	2035.26	1.27499	1.06373e-06
protein_coding	ENSDARG00000062562	egln2	223.633	545.241	1.28582	0.00623478
protein_coding	ENSDARG00000040623	fosl2	196.117	558.36	1.50984	0.000373477
protein_coding	ENSDARG00000079967	prkd3	157.431	451.008	1.51772	0.00110621
protein_coding	ENSDARG00000103580	CABZ01110379.1	96.4537	279.059	1.53286	0.0057867
protein_coding	ENSDARG00000011146	uqcrb	138.642	416.522	1.58692	0.00048594
retained_intron,protein_coding	ENSDARG00000015355	fosl1a	2077.41	6247.23	1.58842	0.00431471
protein_coding	ENSDARG00000040135	fosaa	96.5272	351.828	1.86705	0.00153595
protein_coding	ENSDARG00000014208	zgc:55413	45.5571	174.102	1.93487	0.00751694
protein_coding	ENSDARG00000018153	nt5c1ba	42.1619	174.187	2.04732	0.0059253
protein_coding,retained_intron	ENSDARG00000028396	fkbp5	35.6841	149.363	2.06595	0.00805496
protein_coding,nonsense_mediated_decay	ENSDARG00000016457	irf9	55.2615	240.133	2.1185	0.00361903
protein_coding	ENSDARG00000021480	olfml2bb	23.6395	139.117	2.55566	0.00272971
protein_coding	ENSDARG00000043249	irf1b	65.1226	405.946	2.64218	9.89247e-05
protein_coding	ENSDARG00000105562	si:dkey-23i12.7	46.3462	296.601	2.67983	0.000141334
protein_coding	ENSDARG00000054543	samsn1a	34.7363	225.065	2.6944	9.59978e-05
nonsense_mediated_decay,protein_coding	ENSDARG00000109648	si:ch211-147m6.1	92.3132	622.5	2.75177	1.24751e-05
protein_coding	ENSDARG00000038025	cbx7a	108.674	733.699	2.7547	4.58504e-07
protein_coding	ENSDARG00000101135	si:dkey-85k7.7	206.684	1533.56	2.89195	1.57733e-16
protein_coding	ENSDARG00000114762	CABZ01084131.1	12.9189	102.707	2.98753	0.0046
protein_coding	ENSDARG00000074480	cnksr2a	20.5569	167.162	3.02038	0.000494596
protein_coding	ENSDARG00000100295	ccl39.3	17.5795	171.261	3.28843	0.00227767
protein_coding	ENSDARG00000059294	marco	5.72057	68.6973	3.58095	0.00817982
lincRNA	ENSDARG00000105651	BX323060.3	4.4651	64.8551	3.86656	0.00436231
protein_coding,processed_transcript,retained_intron	ENSDARG00000007349	dmrt1	4.24279	67.1597	3.97555	0.00845177
protein_coding	ENSDARG00000056228	pld1a	2.86028	50.479	4.134	0.00844944
protein_coding	ENSDARG00000116743	rnps1	7.79681	136.985	4.13491	0.000107513
protein_coding	ENSDARG00000087145	si:ch1073-296d18.1	3.52226	70.1194	4.32503	0.00552871
protein_coding	ENSDARG00000116378	ms4a17a.17	2.3571	50.0474	4.39604	0.00990996
protein_coding	ENSDARG00000095324	galnt8b.2	1.88568	49.5372	4.70132	0.00784238
protein_coding	ENSDARG00000070810	ccka	1.41426	53.2483	5.21648	0.00238424
protein_coding	ENSDARG00000102211	csf3a	0.942842	57.2739	5.90164	0.000950894
protein_coding	ENSDARG00000040302	osgin2	0.50318	35.5664	6.17775	0.00656527
lincRNA	ENSDARG00000117295	AL929210.2	0.942842	88.626	6.52645	3.47743e-05
protein_coding	ENSDARG00000093124	scpp8	0.471421	46.1982	6.57484	0.00198902
protein_coding	ENSDARG00000102904	si:ch211-246b8.2	0.471421	49.9163	6.68635	0.00127267
antisense	ENSDARG00000069404	pln	0	23.5211	7.03656	0.00954669
protein_coding	ENSDARG00000086236	F2R	0	24.5554	7.09861	0.00788963
protein_coding	ENSDARG00000104717	tbxa2r	0	24.8175	7.11367	0.00754198
protein_coding	ENSDARG00000017155	wnt10a	0	25.3871	7.14635	0.00692984
protein_coding	ENSDARG00000087191	wdr93	0	25.4133	7.14782	0.00696504
protein_coding	ENSDARG00000112493	BX088712.1	0	25.4919	7.1522	0.00710311
protein_coding	ENSDARG00000069046	wu:fk65c09	0	25.7208	7.16535	0.00635057
processed_transcript	ENSDARG00000093971	BX548247.1	0	26.8862	7.22914	0.00530722
protein_coding	ENSDARG00000090167	FO904898.1	0	27.4558	7.25934	0.00491681
protein_coding	ENSDARG00000007277	myf5	0	28.2473	7.30094	0.0048754
protein_coding	ENSDARG00000098626	nitr12	0	28.5426	7.31529	0.00422251
protein_coding	ENSDARG00000092202	si:dkey-112g5.16	0	29.832	7.37922	0.0031489
protein_coding	ENSDARG00000006292	maats1	0	30.0278	7.38922	0.00518416
protein_coding	ENSDARG00000115315	CU633857.1	0	30.2706	7.40033	0.00290475
protein_coding,retained_intron	ENSDARG00000030954	ftr56	0	31.1739	7.44283	0.00249813
processed_transcript	ENSDARG00000087519	CU693446.1	0	31.4884	7.45708	0.00247537
protein_coding	ENSDARG00000070484	zgc:195001	0	31.7435	7.46891	0.00226742
protein_coding	ENSDARG00000100578	si:dkeyp-90h9.1	0	31.9392	7.47823	0.00539047
protein_coding	ENSDARG00000098537	spata22	0	32.1366	7.48638	0.00238199
protein_coding	ENSDARG00000075147	lrrc38a	0	32.549	7.50484	0.00211939
protein_coding	ENSDARG00000090081	si:dkey-1m11.5	0	32.6014	7.50712	0.00215525
protein_coding	ENSDARG00000016837	glipr2l	0	33.0993	7.52885	0.00859998
protein_coding	ENSDARG00000061096	dapk2a	0	35.7691	7.64149	0.00139856
protein_coding	ENSDARG00000089361	wu:fb59d01	0	36.2024	7.65814	0.00617647
protein_coding	ENSDARG00000088219	zmp:0000000924	0	36.8227	7.68341	0.00571967
protein_coding	ENSDARG00000102296	zgc:175177	0	37.8047	7.72137	0.00516828
protein_coding,retained_intron,processed_transcript	ENSDARG00000000837	snx9a	0	41.9752	7.87219	0.000482533
protein_coding	ENSDARG00000037859	il11a	0	43.0358	7.90815	0.000403199
protein_coding	ENSDARG00000100828	CU929150.2	0	43.331	7.91758	0.000432237
protein_coding	ENSDARG00000006288	prdm5	0	44.6782	7.96237	0.00263664
sense_intronic	ENSDARG00000098535	BX004823.1	0	92.9452	9.01904	1.23575e-06
