# Supplementary material for: A zebrafish-based in vivo model of Zika virus infection unveils alterations of the glutamatergic neuronal development and NS4A as a key viral determinant of neuropathogenesis
Source: PLoS Pathog. 2024 Dec 2;20(12):e1012756. doi: 10.1371/journal.ppat.1012756 (PMC11637437; doi:10.1371/journal.ppat.1012756)
Supplement: S1 Data — (XLSX) [file ppat.1012756.s011.xlsx]

## Sheet: Figure 1
Figure 1D
	Normal					Mild					Severe
	N1	N2	N3	Mean (%)	SEM	N1	N2	N3	Mean (%)	SEM	N1	N2	N3	Mean (%)	SEM
No injection	87.5	69.2308	90	82.2436	6.54631	12.5	26.9231	10	16.4744	5.27397	0	3.84615	0	1.28205	1.28205
Mock	58.3333	52.9412	84	65.0915	9.58153	25	29.4118	12	22.1373	5.22618	16.6667	17.6471	4	12.7712	4.39474
ZIKV	23.8095	19.0476	28	23.619	2.58608	52.3809	52.3809	72	58.9206	6.53968	23.8095	28.5714	0	17.4603	8.83772
ZIKV + NITD008	72.7273	35.7143	76.9231	61.7882	13.0931	27.2727	42.8571	23.0769	31.0689	6.01727	0	21.4286	0	7.14286	7.14286
DENV	66.6667	50	78.5714	65.0794	8.28596	33.3333	33.3333	10.7143	25.7936	7.53968	0	16.6667	10.7143	9.12699	4.87627
Figure 1E
	No injection	Mock	ZIKV	ZIKV + NITD008	DENV
N1	0.162	0.162	0.119	0.158	0.138
	0.155	0.149	0.12	0.162	0.153
	0.167	0.154	0.12	0.16	0.155
	0.14	0.139	0.119	0.144	0.148
	0.137	0.137	0.079	0.137	0.131
	0.149	0.137	0.101	0.173	0.206
	0.134	0.141	0.154	0.171	0.163
			0.104
			0.137
			0.114
N2	0.149	0.195	0.112	0.134	0.135
	0.149	0.143	0.127	0.126	0.164
	0.129	0.158	0.103	0.139	0.153
	0.131	0.13	0.119	0.127	0.161
	0.145	0.134	0.107	0.146	0.141
		0.13	0.123		0.135
			0.116
			0.127
			0.136
N3	0.138	0.155	0.136	0.199	0.185
	0.186	0.187	0.102	0.189	0.186
	0.181	0.183	0.092	0.187	0.141
	0.189	0.192	0.113	0.102	0.147
	0.161	0.164	0.148	0.198	0.15
	0.149	0.172	0.159	0.163	0.176
	0.163	0.19	0.169	0.158	0.186
	0.168		0.113	0.191	0.176
	0.178		0.129	0.201	0.177
	0.174		0.138	0.168	0.19
	0.134		0.112	0.164	0.167
	0.171		0.158	0.184	0.166
			0.125	0.166	0.188
			0.157
			0.152
			0.16
			0.189
			0.128
			0.12
Mean	0.155792	0.1576	0.127289	0.16188	0.162231
SEM	0.00371102	0.00493825	0.0037325	0.00513138	0.00455908
Figure 1F
	Mock					ZIKV
	N1	N2	N3	Mean	SEM	N1	N2	N3	Mean	SEM
1dpf	32.9409	0	0	10.9803	10.9803	11845.6	9078.16	3910.4	8278.05	2325.37
2dpf	110.88	0	103.683	71.5209	35.8208	7621.2	4389.5	6821.09	6277.27	971.73
3dpf	45.4331	83.8933	0	43.1088	24.2458	2412.8	1804.06	1774.98	1997.28	207.93
Figure 1G
	Mock					ZIKV
	N1	N2	N3	Mean	SEM	N1	N2	N3	Mean	SEM
1dpf	0	0	0	0	0	1850.73	474.116	413.562	912.804	469.291
2dpf	0	0	0	0	0	680.928	646.164	797.926	708.339	45.9039
3dpf	0	0	0	0	0	278.697	381.586	827.904	496.062	168.558
Figure 1H
	N1	N2	N3	N4
Mock	0	29.2876	50.9756	350.119
ZIKV	14452.5	2065.46	7338.33	9423.08
ZIKV + NITD008	180.188	1541.98	4600.11	308.622
Figure 1I
	Mock	ZIKV	ZIKV + NITD008
N1	0	1	0.0124676
N2	0.00694648	1	0.62686
N3	0.0141797	1	0.746555
N4	0.0371555	1	0.0327518
Mean	0.0145704	1	0.354659
SEM	0.00806567	0	0.193304

## Sheet: Figure 3
Figure 3C
	Mock	ZIKV	ZIKV + NITD008
N1	376.558	484.097	297.687
	1092.42	95.0241	421.239
	387.065	0	379.456
	1394.82	437.026	468.921
	1140.3	159.661	256.432
	334.323	629.411	313.926
	593.032	105.079	0
	578.344	0	245.904
	197.893	423.174	625.61
	937.117	1131.34	397.052
	817.252	2.64622	1068.69
		132.809
		594.057
		675.266
		0
		0
		834.777
		396.746
N2	42.442	327.766	472.473
	340.24	0	2.60398
	95.1455	1.33543	151.872
	347.914	0	201.148
	256.466	16.9212	237.189
	79.2368	485.306	187.912
	133.523	1.75146	379.429
	380.733	246.017	0
	741.759	0
	72.7772	0
	1299.97	122.413
	1765.16	0
	0
	1257.32
	0
	582.511
N3	717.671	1.7277	85.2666
	473.202	9.96445	34.3611
	159.216	6.61555	295.034
	318.692	3.78562	31.2603
	1456.51	101.7	230.949
	833.2	127.258	143.275
	347.618	0	655.555
	183.895	18.2013	0
	1135.86	0	436.248
	2171.02	5.13299	393.071
	345.354	935.199	138.92
	634.274	6.76721
	1152.99	0
		4.59797
		43.6871
Median	430.134	16.9212	251.168
Figure 3E
	Mock	ZIKV normal	ZIKV mild/severe	ZIKV + NITD008
N1	25	14	181	70
	16	15	51	16
	15	33	9	0
	9	29	7	25
		8	77	10
		37	22	12
		19	34	44
		62	13
		24	20
			21
			51
			53
			103
N2	5	65	27
	6	12	22
	8	6	33
	4	0	59
N3	0	18	33	12
	10	7	27	5
	2	11	4	10
	4	5	64	9
	1	4	54	9
	8	7	27	4
	11	6	33	7
			43
			31
Median	8	13	33	10

## Sheet: Figure 4
Figure 4B
	Mock	ZIKV normal	ZIKV mild/severe
N1	1	0.960345	0.232759
N2	1	0.294735	0.0691578
N3	1	0.708792	0.468547
N4	1	0.706397	0.654803
Mean	1	0.667567	0.356317
SEM	0	0.137819	0.128911
Figure 4F
	Mock					Mean	SEM	ZIKV normal						Mean	SEM	ZIKV mild/severe					Mean	SEM
Midbrain	139	144	131	121	117	130.4	5.1342	102	94	81	95	66	72	85	5.81951	69	48	95	90	68	74	8.46759
Hindbrain	92	99	109			100	4.93288	73	75	63	67			69.5	2.75379	62	57	60			59.6667	1.45297

## Sheet: Figure 5
Figure 5C
	Mock	ZIKV
N1	1	0.628
N2	1	0.593137
Mean	1	0.610569
SEM	0	0.0174314
Figure 5D
	Mock	ZIKV
N1	1	0.760664
N2	1	0.752252
N3	1	0.660066
Mean	1	0.724327
SEM	0	0.0322222
Figure 5G
	Mock	ZIKV
N1	1	0.697305
N2	1	0.833875
N3	1	0.712841
Mean	1	0.748007
SEM	0	0.0431678
Figure 5I
	Mock	ZIKV
N1	398	292
	426	311
		327
		366
N2	412	213
	464	408
		343
		311
Mean	425	321.375
SEM	14.2009	20.1857

## Sheet: Figure 6
Figure 6C
	Normal					Mild					Severe
	N1	N2	N3	Mean	SEM	N1	N2	N3	Mean	SEM	N1	N2	N3	Mean	SEM
No injection	87.8788	81.8182	84.6154	84.7708	1.75127	12.1212	18.1818	15.3846	15.2292	1.75127	0	0	0	0	0
H2O	84.6154	70	88.2353	80.9502	5.57394	11.5385	30	11.7647	17.7677	6.11649	3.84615	0	0	1.28205	1.28205
ZIKV NS4A	32.1429	53.8462	28.5714	38.1868	7.89726	57.1429	15.3846	23.8095	32.1123	12.7494	10.7143	30.7692	47.619	29.7009	10.6669
ZIKV 2k-NS4B	50	92.8571	55.5556	66.1376	13.4557	50	7.14286	33.3333	30.1587	12.4732	0	0	11.1111	3.7037	3.7037
ZIKV NS4A-NS4B	52.9412	72.7273	55.5556	60.408	6.2057	47.0588	18.1818	33.3333	32.858	8.33946	0	9.09091	11.1111	6.73401	3.41714
Figure 6D
	H2O	ZIKV NS4A	ZIKV 2K-NS4B	ZIKV NS4A-NS4B
N1	0.187	0.153	0.162	0.135
	0.168	0.145	0.171	0.167
	0.15	0.132	0.172	0.174
	0.177	0.061	0.149	0.148
	0.14	0.087	0.167	0.171
	0.145	0.097		0.169
	0.182	0.133	0.145	0.198
	0.087	0.193	0.184	0.195
	0.19	0.149	0.14
	0.103	0.161	0.147
		0.171	0.18
		0.114	0.172
		0.076	0.136
			0.122
N2	0.179	0.1	0.182	0.182
	0.197	0.149	0.12	0.197
	0.21	0.078	0.071	0.13
	0.161	0.125	0.192	0.183
	0.147	0.128	0.23	0.18
	0.181	0.095	0.182	0.123
	0.147	0.154	0.187	0.158
	0.174	0.205	0.148	0.108
	0.151	0.09	0.24	0.177
	0.141	0.128	0.2	0.184
	0.18	0.143	0.061	0.157
	0.137	0.18	0.187	0.125
	0.154	0.122		0.17
	0.172	0.131		0.163
	0.156	0.111
	0.169	0.123
	0.196
Mean	0.162259	0.128759	0.16188	0.163364
SEM	0.00530833	0.00654026	0.00817523	0.00542623
Figure 6F
	H2O	ZIKV NS4A
N1	5	14
	6	12
	11	14
	13	28
	37	11
N2	24	219
	22	231
	4	60
	33	137
	19	64
	14	136
	8	32
	1	37
Mean	15.1538	76.5385
SEM	3.12321	21.7741
Figure 6H
	Unhatched					Hatched
	N1	N2	N3	Mean	SEM	N1	N2	N3	Mean	SEM
No injection	3.0303	8.33333	0	3.78788	2.43527	96.9697	91.6667	100	96.2121	2.43527
H2O	0	10	0	3.33333	3.33333	100	90	100	96.6667	3.33333
ZIKV NS4A	39.2857	46.1538	40	41.8132	2.1801	60.7143	53.8462	60	58.1868	2.1801
ZIKV 2K-NS4B	3.33333	14.2857	5.55556	7.72487	3.34256	96.6667	85.7143	94.4444	92.2751	3.34256
ZIKV NS4A-NS4B	0	16.6667	16.6667	11.1111	5.55556	100	83.3333	83.3333	88.8889	5.55556

## Sheet: Figure S1
Figure S1C
	Mock	ZIKV	DENV
N1	330.797	344.153	735.503
	1269.59	191.72	484.531
	301.245	0	0
	1011.42	0	364.176
	293.831	404.046	310.193
	2078.36	291.324	587.9
	635.071	7.96729	96.7871
	463.302	0	508.994
	276.204	526.685	136.739
	1092.5	51.9676	472.405
	757.865	0	417.525
	348.629	471.84	377.818
	695.783	633.523	667.746
		0	1604.44
		111.606	0
		528.121	226.874
		227.937	544.723
		0	135.46
		849.093	1548.9
N2	443.521	218.855	69.0984
	671.187	31.3118	511.857
	316.765	253.814	1169.66
	995.924	141.311	127.337
	438.954	352.093	595.222
	1464.47	213.201	814.169
	285.872	53.6918	1561.97
	984.34	13.3938	700.891
	2169.13	319.774	620.7
	144.027	513.687	411.431
	1056.06	0	401.452
	760.658	131.872	145.388
	839.982	0	108.976
	648.008	170.954	241.258
		396.595	286.905
		0
Median	671.187	170.954	414.478
Figure S1D
	Mock	ZIKV	DENV
N1	1102.84	8481.12	7780.68
	1283.32	9000	7670.44
	8116.48	9000	9000
	8609.48	8158.28	5530.84
	4165.68	8839.6	4181
	4024.52	9000	8411.6
	6172.52	6030.32	2284.88
	8105.72	6286.32	8872.32
	6282.6	8989.24	4033.36
	8583.08	9000	818.44
	6066.76	7386.24	1458.8
	5147.04	8844.68	8864.68
	8920.92	9000	6523.2
	5391.08	9000	7698.44
	3061.72	8091.64	8491.76
		7476.92	8638.68
		7671.76	9000
		7834.28	8951.16
		8329.04	772.16
		8587.28	8969.2
			4667.6
N2	3922.6	8937.52	8343.96
	1442.68	7954	5374.72
	8839.72	8953.48	4874.08
	2874.16	6304.4	1530.12
	8781.72	8935.56	8961.48
	4236	8687.32	8592.68
	6202.2	9000	8802.92
	6904.92	8750.4	8403.4
	698.68	8955.6	6931.28
	8917	9000	2568.24
	6974.28	8950.16	8844.92
	4858.76	8131.64	7913.4
	3903.68	9000	5761.48
	4395.72		5129.28
	5119.8		8965.56
	5414.88		5717.72
	8713.16		721.6
	7894.08		8877.16
Median	5414.88	8839.6	7698.44

## Sheet: Figure S2
Figure S2A
	Mock					DENV
	N1	N2	N3	Mean	SEM	N1	N2	N3	Mean	SEM
1dpf	0	30.0765	59.9352	30.0039	17.3018	1884.22	7291.43	7520.27	5565.31	1841.73
2dpf	0	92.96	88.068	60.3427	30.2044	5062.4	2079.69	10911.8	6017.98	2594
3dpf	0	0	0	0	0	2599.23	3562.28	1900.49	2687.34	481.737
Figure S2B
	Mock						ZIKV
					Mean	SEM					Mean	SEM
ifnφ1	1	1	1	1	1	0	1.08674	0.823591	1.37554	0.346277	0.908036	0.218556
ifnφ3	1	1	1	1	1	0	0.823591	0.5	0.773783	0.779165	0.719135	0.0738924
TNFa	1	1	1	1	1	0	2.12874	0.469761	0.466517	1.82766	1.22317	0.440229
mx	1	1	1	1	1	0	0.876606	0.697372	1.12506	0.712025	0.852765	0.099443
viperin	1	1	1	1	1	0	1.33793	1.04247	1.64718	2.26577	1.57334	0.26175
isg15	1	1	1	1	1	0	0.876606	0.806642	2.49666	1.23114	1.35276	0.392457
rig-I	1	1			1	0	0.768438	0.965936			0.867187	0.0987494
Figure S2C
	Mock									ZIKV
								Mean	SEM								Mean	SEM
ifnφ1	1	1	1	1	1	1	1	1	0	0.926588	1.43396	0.742262	0.913831	0.876606	0.594604	1.33793	0.97511	0.115159
ifnφ3	1		1	1	1	1	1	1	0	1.04972		0.726986	0.939523	0.757858	0.668964	0.496546	0.773266	0.0803945
TNFa	1	1	1	1	1	1	1	1	0	0.450625	0.45376	0.876606	0.707107	1.20581	1.52626	2.67586	1.128	0.297382
mx	1	1	1	1	1	1	1	1	0	2.46229	1.93187	0.779165	1.69349	1.03526	6.10504	2.42839	2.34793	0.671191
viperin	1	1	1	1	1	1	1	1	0	0.82932	1.18099	1.58008	1.27456	0.882703	1.12506	0.876606	1.10705	0.102142
isg15	1	1	1		1	1	1	1	0	1.53688	3.97237	1.65864		1.71713	3.01049	3.89062	2.63102	0.46575
rig-I	1	1	1	1	1	1	1	1	0	0.913831	0.888843	0.993093	0.795536	1.06437	1.14076	0.68302	0.925637	0.059233
Figure S2D
	Mock				DENV
			Mean	SEM			Mean	SEM
ifnφ1	1	1	1	0	1.95884	0.82932	1.39408	0.564761
TNFa	1	1	1	0	0.602904	0.156041	0.379473	0.223431
mx	1	1	1	0	0.346277	0.619854	0.483066	0.136788
isg15	1	1	1	0	2.07053	1.7411	1.90582	0.164714
rig-I	1	1	1	0	1.09429	0.888843	0.991568	0.102726
Figure S2E
	Mock				DENV
			Mean	SEM			Mean	SEM
ifnφ1	1	1	1	0	0.913831	0.590496	0.752164	0.161668
TNFa	1	1	1	0	0.721965	0.550953	0.636459	0.085506
mx	1	1	1	0	0.812252	0.291183	0.551718	0.260535
isg15	1	1	1	0	0.343885	0.510506	0.427196	0.0833103
rig-I	1	1	1	0	1.03526	1.05702	1.04614	0.0108766
Figure S2F
	Alive	Dead
	16.129	83.871
	26.8293	73.1707
	18.1818	81.8182
	37.5	62.5
	77.7778	22.2222
	46.1538	53.8462
	41.6667	58.3333
	39.1304	60.8696
Mean	37.9211	62.0789
SEM	6.89146	6.89146
Figure S2G
	Control									Poly(I:C)
								Mean	SEM								Mean	SEM
ifnφ1	1	1	1	1	1	1	1	1	0	5.85634	1.18099	0.655197	0.314253	0.408951	0.373712	1.1019	1.41305	0.752198
ifnφ3	1	1	1	1	1	1	1	1	0	3.83706	3.91768	0.80107	0.806642	1.02811	1.22264	0.817902	1.77587	0.545728
TNFa	1	1	1	1	1	1	1	1	0	5.57897	7.3615	1.86607	5.16941	1.40444	2.53151	2.41162	3.7605	0.855359
mx	1	1	1	1	1	1	1	1	0	0.163799	0.411796	0.664343	2.56685	0.348686	0.702222	1.27456	0.876037	0.312197
viperin	1	1	1	1	1	1	1	1	0	2.90795	1.70527	2.36198	2.65737	1.97246	0.48971	1.00696	1.87167	0.331913
isg15	1	1	1	1	1	1	1	1	0	23.2636	12.3805	2.41162	7.72749	7.94474	4.53154	4.43828	8.95682	2.68053
rig-I	1	1	1	1	1	1	1	1	0	1.31951	1.09429	0.817902	0.952638	0.972655	1	1.28343	1.06292	0.0689629
Figure S2H
	Control									Poly(I:C)
								Mean	SEM								Mean	SEM
ifnφ1	1	1	1		1	1	1	1	0	32.6724	2.42839	27.2843		22.0087	4.37718	5.20537	15.6627	5.40533
ifnφ3	1	1	1	1	1	1	1	1	0	14.42	2.32947	8.33973	1.93187	11.0809	3.16017	5.20537	6.63821	1.81301
TNFa	1	1	1	1	1	1	1	1	0	95.0095	9.64646	183.546	10.9283	42.5179	20.1122	103.968	66.5327	24.3799
mx	1	1	1	1	1	1	1	1	0	1.49485	6.96441	43.1115	43.1115	24.761	4.31691	4.92458	18.3835	7.00043
viperin	1	1				1	1	1	0	19.0273	2.01391				1.44393	1.29235	5.94438	4.36374
isg15	1	1	1	1	1	1	1	1	0	209.383	10.4107	100.427	7.94474	107.635	33.1285	13.2691	68.8854	28.3434
rig-I	1	1	1	1	1	1		1	0	5.20537	4.40762	7.1602	6.86852	5.16941	1.28343		5.01576	0.863926

## Sheet: Figure S3
Figure S3A
	H/PF/2013							Brazil 2015
	N1			N2				N1			N2
24h	0.645218	0.746117	0.83558	1.01536	0.990146	0.991623	0.902447	0.54951	0.513336	0.490787	0.467244	0.477492	0.473297	0.447703
48h	0.628867	0.776094	0.789012	0.867124	0.835495	0.840892		0.04746	0.046604	0.042954	0.145427	0.160614	0.201489
72h	0.535053	0.502135	0.496582					0.009219	0.009986	0.010446
Figure S3B
	H/PF/2013		Brazil 2015
24h	350000	330000	70000000	55000000
48h	17000000	24000000	65000000	50000000
72h	140000000	170000000	19500000	16000000
Figure S3E
	Mock	Brazil 2015
	0	10500000
	0	10500000
	0	14000000
Figure S3F
	Mock				Brazil 2015
			Mean	SEM			Mean	SEM
ifnφ3	1	1	1	0	13.5479	15.8895	14.7187	1.17078
TNFa	1	1	1	0	6.82108	1.7411	4.28109	2.53999
mx	1	1	1	0	0.285191	5.9794	3.13229	2.8471
isg15	1	1	1	0	7.3615	2.92817	5.14484	2.21667
viperin	1	1	1	0	2.71321	2.65737	2.68529	0.0279187

## Sheet: Figure S4
Figure S4A
	Mock	ZIKV
Normal	24	10
Mild	7	9
Severe	1	8
Figure S4B
	Mock	ZIKV
Normal	73	58
Mild	12	25
Severe	1	2
Figure S4C
	Mock	ZIKV
	1	0.601515
Figure S4D
	GFP-	GFP+
nestin	1	40.5042
gfap	1	81.0084
Figure S4E
	GFP-	GFP+
nestin	1	48.1679
gfap	1	8.45614
Figure S4F
	Mock	ZIKV
Normal	83.5587	49.9061
Mild	11.004	35.2347
Severe	5.43728	14.8592
Figure S4G
	Mock	ZIKV
N1	1	1.22137
N2	1	0.977842
N3	1	0.837398
N4	1	1.66535
Mean	1	1.17549
SEM	0	0.18153

## Sheet: Figure S5
Figure S5D
	Mock						ZIKV normal						ZIKV mild/severe
					Mean	SEM					Mean	SEM				Mean	SEM
Midbrain	224	231	252	247	238.5	6.58913	180	211	170	189	187.5	8.74166	114	205	171	124.685	42.9657
Hindbrain	70	85	65		73.3333	6.00925	67	74	47		62.6667	8.08977	65	71	31	43.7724	14.7996

[truncated: 2 more sheets: Figure S6, Table S1]
